# Supplementary material for: Hydrocarbon-Based Composite Membrane Using LCP-Nonwoven Fabrics for Durable Proton Exchange Membrane Water Electrolysis
Source: Polymers (Basel). 2023 Apr 28;15(9):2109. doi: 10.3390/polym15092109 (PMC10181224; doi:10.3390/polym15092109)
Supplement: Supplementary file 1 [file polymers-15-02109-s001.zip]

Archive with 1 entries (1 files):
- polymers-2309397-supplementary.pdf
